# Supplementary material for: Crystal Structures and Piezoelectric Properties of Quenched and Slowly-Cooled BiFeO3-BaTiO3 Ceramics
Source: Materials (Basel). 2024 Sep 13;17(18):4492. doi: 10.3390/ma17184492 (PMC11432820; doi:10.3390/ma17184492)
Supplement: Supplementary file 1 [file materials-17-04492-s001.zip]

Archive with 1 entries (1 files):
- materials-3182089-supplementary.pdf
